# Supplementary material for: Controlled Decoration of [60]Fullerene with Polymannan Analogues and Amino Acid Derivatives through Malondiamide-Based Linkers
Source: Molecules. 2022 Apr 27;27(9):2776. doi: 10.3390/molecules27092776 (PMC9101093; doi:10.3390/molecules27092776)
Supplement: Supplementary file 1 [file molecules-27-02776-s001.zip]

Archive with 1 entries (1 files):
- molecules-1688607-supplementary.pdf
